# Supplementary material for: Demographic and Clinical Characteristics of Malignant Solitary Fibrous Tumors: A SEER Database Analysis
Source: Cancers (Basel). 2024 Sep 29;16(19):3331. doi: 10.3390/cancers16193331 (PMC11482613; doi:10.3390/cancers16193331)
Supplement: Supplementary file 1 [file cancers-16-03331-s001.zip]

Archive with 1 entries (1 files):
- cancers-3155638-supplementary.pdf
